# Supplementary material for: Usefulness of miRNA-338-3p in the diagnosis of pemphigus and its correlation with disease severity
Source: PeerJ. 2018 Aug 3;6:e5388. doi: 10.7717/peerj.5388 (PMC6078064; doi:10.7717/peerj.5388)
Supplement: Supplemental Information 4 [file peerj-06-5388-s004.zip]

Archive with 3 entries (2 files):
- uncropped blots/
- uncropped blots/1.tif
- uncropped blots/2.tif
